# Supplementary material for: Pancreatic Tumor Organoid-Derived Factors from Cachectic Patients Disrupt Contractile Smooth Muscle Cells
Source: Cancers (Basel). 2024 Jan 26;16(3):542. doi: 10.3390/cancers16030542 (PMC10854749; doi:10.3390/cancers16030542)
Supplement: Supplementary file 1 [file cancers-16-00542-s001.zip]

Archive with 7 entries (7 files):
- FileS1_Western_Blot_images.xlsx
- Supplementary Tables.pdf
- VideoS1_Control_B3_4.mp4
- VideoS2_PANCO-9a_SMCs_D6_1.mp4
- VideoS3_PANCO-11a_SMCS_E6_4.mp4
- VideoS4_PANCO-12a_SMCS_F5_2.mp4
- VideoS5_PANCO-17a_SMCS_G6_1.mp4
