# Supplementary material for: Pancreatic Tumor Organoid-Derived Factors from Cachectic Patients Disrupt Contractile Smooth Muscle Cells
Source: Cancers (Basel). 2024 Jan 26;16(3):542. doi: 10.3390/cancers16030542 (PMC10854749; doi:10.3390/cancers16030542)
Supplement: Supplementary file 1 [file cancers-16-00542-s001.zip › FileS1_Western_Blot_images.xlsx]

## Sheet: aSMA
Batch 1
Batch 1.1	gel1+2+3_fem10s 2018.08.09							Batch 1.2	sma10secf 2018.08.22								Batch 1.3	smab3inc20sfemto 2018.08.21
Batch 2
Batch 2.1	sma.10sfemto 2018.09.11							Batch 2.2	sma.batch2.2.f30s 2018.09.18
Batch 3
Batch 3.1	sma.20sfemto 2018.10.23			aSMA/Tub	#REF!	#REF!		Batch 3.2	sma.20sfemto 2018.10.30			aSMA/Tub	#REF!	#REF!

## Sheet: SM22a
Batch 1
Batch 1.1									Batch 1.2	sm22-20secf 2018.08.22								Batch 1.3
Batch 2
Batch 2.1	sm22.10sfemto 2018.09.11								Batch 2.2	sm22.batch2.2.f30s 2018.09.18
Batch 3
Batch 3.1	sm22.20sfemto 2018.10.23								Batch 3.2	sm22.20sfemto 2018.10.30

## Sheet: SM-MHC
Batch 1
Batch 1.1	gel1+2+3 pic1m 2018.08.09						Batch 1.2	mhc10secf 2018.08.22						Batch 1.3	mhc b3 1minpico 2018.08.21
Batch 2
Batch 2.1	mhc.2mpico.2018.09.11						Batch 2.2	mhc.batch2.2.f10s 2018.09.18
Batch 3
Batch 3.1	sm-mhc.1mpico.2018.10.23						Batch 3.2	mhc.2minpico 2018.10.30

## Sheet: Tubulin
Batch 1
Batch 1.1	gel1+2+3_f30s_2018.08.09							Batch 1.2	Tub_gel123_b1.2_f1m.2018.08.22								Batch 1.3	tub_b1.3_g123_f20s 2018.08.21
Batch 2
Batch 2.1	tub.10sfemto 2018.09.11							Batch 2.2	tub.batch2.2.f10s 2018.09.18
Batch 3
Batch 3.1	tub.10sfemto 2018.10.23							Batch 3.2	tub.20secfemto 2018.10.23
